# Supplementary material for: Cancer Immunotherapy with Lipid Nanoparticles Loaded with a Stimulator of Interferon Genes Agonist against Renal Tumor Lung Metastasis
Source: Pharmaceutics. 2023 Dec 26;16(1):31. doi: 10.3390/pharmaceutics16010031 (PMC10819482; doi:10.3390/pharmaceutics16010031)
Supplement: Supplementary file 1 [file pharmaceutics-16-00031-s001.zip]

Archive with 1 entries (1 files):
- pharmaceutics-2763810-supplementary.pdf
